# Supplementary material for: A spermidine riboswitch class in bacteria exploits a close variant of an aptamer for the enzyme cofactor S-adenosylmethionine
Source: Cell Rep. Author manuscript; Available in PMC 2024 Feb 9. (PMC10853860; doi:10.1016/j.celrep.2023.113571)
Supplement: 2 [file NIHMS1954802-supplement-2.xlsx]

## Sheet: Sheet1
Table S1: Sequences of synthetic DNA oligonucleotides used in this study
Name	Sequence (5' to 3')	Annotation
TilldcCWT	GAATTCCAAAAATAATGTTGATCCTTTTAAATAAGTCTGATAAAATGTGAACTAAagcttgcataaattgaatatctcttattaatagccgttgagacgaggggtcgaagatacggtggcaaaccaatcaatccaatttttttgcagtacggattgatattgggtgcccaacctgagcgtaggattatccaagtcctatgagcaataagaggaaaagcagctgatagatatcgaagctttcctttggttggagagctttttttatgcccattttttatatcaaagggggaaatctatttggctgaaaaggttttattcaatGGATCC	T. ilyis ldcC WT sequence for cloning into pDG1661 to generate TilldcCWT-lacZ reporter construct
TilldcCM1	GAATTCCAAAAATAATGTTGATCCTTTTAAATAAGTCTGATAAAATGTGAACTAAAGCTTGCATAAATTGAATATCTCTTATTAAAAGCCGTTGAGACGAGGGGTCGAAGATACGGTGGCAAACCAATCAATCCAATTTTTTTGCAGTACGGATTGATATTGGGTGCCCAACCTGAGCGTAGGATTATCCAAGTCCTATGAGCAATAAGAGGAAAAGCAGCTGATAGATATCGAAGCTTTCCTTTGGTTGGAGAGCTTTTTTTATGCCCATTTTTTATATCAAAGGGGGAAATCTATTTGGCTGAAAAGGTTTTATTCAATGGATCC	T. ilyis ldcC M1 sequence for cloning into pDG1661 to generate TilldcCM1-lacZ reporter construct
TilldcCM2	GAATTCCAAAAATAATGTTGATCCTTTTAAATAAGTCTGATAAAATGTGAACTAAAGCTTGCATAAATTGAATATCTCTTATTAATAGCCGTTGAGACGAGGGGTCGAAGATACGGTGGCATACCAATCAATCCAATTTTTTTGCAGTACGGATTGATATTGGGTGCCCAACCTGAGCGTAGGATTATCCAAGTCCTATGAGCAATAAGAGGAAAAGCAGCTGATAGATATCGAAGCTTTCCTTTGGTTGGAGAGCTTTTTTTATGCCCATTTTTTATATCAAAGGGGGAAATCTATTTGGCTGAAAAGGTTTTATTCAATGGATCC	T. ilyis ldcC M2 sequence for cloning into pDG1661 to generate TilldcCM2-lacZ reporter construct
TilldcCM3	GAATTCCAAAAATAATGTTGATCCTTTTAAATAAGTCTGATAAAATGTGAACTAAagcttgcataaattgaatatctcttattaatagccgttgagacgaggggtcgaagatacggtggcaaaccaatcaatccaatttttttgcagtacggattgatattgggtgccaaacctgagcgtaggattatccaagtcctatgagcaataagaggaaaagcagctgatagatatcgaagctttcctttggttggagagctttttttatgcccattttttatatcaaagggggaaatctatttggctgaaaaggttttattcaatGGATCC	T. ilyis ldcC M3 sequence for cloning into pDG1661 to generate TilldcCM3-lacZ reporter construct
TilldcCM4	GAATTCCAAAAATAATGTTGATCCTTTTAAATAAGTCTGATAAAATGTGAACTAAAGCTTGCATAAATTGAATATCTCTTATTAAAAGCCGTTGAGACGAGGGGTCGAAGATACGGTGGCATACCAATCAATCCAATTTTTTTGCAGTACGGATTGATATTGGGTGCCCAACCTGAGCGTAGGATTATCCAAGTCCTATGAGCAATAAGAGGAAAAGCAGCTGATAGATATCGAAGCTTTCCTTTGGTTGGAGAGCTTTTTTTATGCCCATTTTTTATATCAAAGGGGGAAATCTATTTGGCTGAAAAGGTTTTATTCAATGGATCC	T. ilyis ldcC M4 sequence for cloning into pDG1661 to generate TilldcCM4-lacZ reporter construct
TilldcCM5	GAATTCCAAAAATAATGTTGATCCTTTTAAATAAGTCTGATAAAATGTGAACTAAAGCTTGCATAAATTGAATATCTCTTATTAAAAGCCGTTGAGACGAGGGGTCGAAGATACGGTGGCATACCAATCAATCCAATTTTTTTGCAGTACGGATTGATATTGGGTGCCAAACCTGAGCGTAGGATTATCCAAGTCCTATGAGCAATAAGAGGAAAAGCAGCTGATAGATATCGAAGCTTTCCTTTGGTTGGAGAGCTTTTTTTATGCCCATTTTTTATATCAAAGGGGGAAATCTATTTGGCTGAAAAGGTTTTATTCAATGGATCC	T. ilyis ldcC M5 sequence for cloning into pDG1661 to generate TilldcCM5-lacZ reporter construct
TilldcCM6	GAATTCCAAAAATAATGTTGATCCTTTTAAATAAGTCTGATAAAATGTGAACTAAAGCTTGCATAAATTGAATATCTCTTATTAATAGCCGTTGAGACGAGGGGTCGAAGATACGGTCGCAAACCAATCAATCCAATTTTTTTGCAGTACGGATTGATATTGGGTGCCCAACCTGAGCGTAGGATTATCCAAGTCCTATGAGCAATAAGAGGAAAAGCAGCTGATAGATATCGAAGCTTTCCTTTGGTTGGAGAGCTTTTTTTATGCCCATTTTTTATATCAAAGGGGGAAATCTATTTGGCTGAAAAGGTTTTATTCAATGGATCC	T. ilyis ldcC M6 sequence for cloning into pDG1661 to generate TilldcCM6-lacZ reporter construct
TilldcCM7	GAATTCCAAAAATAATGTTGATCCTTTTAAATAAGTCTGATAAAATGTGAACTAAAGCTTGCATAAATTGAATATCTCTTATTAATAGCCGTTGAGACGAGGGGTCGAAGATACGGTGGCAAACCAATCAATCCAATTTTTTTGCAGTACGGATTGATATTGGGTGCGCAACCTGAGCGTAGGATTATCCAAGTCCTATGAGCAATAAGAGGAAAAGCAGCTGATAGATATCGAAGCTTTCCTTTGGTTGGAGAGCTTTTTTTATGCCCATTTTTTATATCAAAGGGGGAAATCTATTTGGCTGAAAAGGTTTTATTCAATGGATCC	T. ilyis ldcC M7 sequence for cloning into pDG1661 to generate TilldcCM7-lacZ reporter construct
TilldcCM8	GAATTCCAAAAATAATGTTGATCCTTTTAAATAAGTCTGATAAAATGTGAACTAAAGCTTGCATAAATTGAATATCTCTTATTAATAGCCGTTGAGACGAGGGGTCGAAGATACGGTCGCAAACCAATCAATCCAATTTTTTTGCAGTACGGATTGATATTGGGTGCGCAACCTGAGCGTAGGATTATCCAAGTCCTATGAGCAATAAGAGGAAAAGCAGCTGATAGATATCGAAGCTTTCCTTTGGTTGGAGAGCTTTTTTTATGCCCATTTTTTATATCAAAGGGGGAAATCTATTTGGCTGAAAAGGTTTTATTCAATGGATCC	T. ilyis ldcC M8 sequence for cloning into pDG1661 to generate TilldcCM8-lacZ reporter construct
TilconshypoWT	GAATTCCAAAAATAATGTTGATCCTTTTAAATAAGTCTGATAAAATGTGAACTAATATATTTGAAAACTAAATAACTTCTTTATCACGAGAGATTGAGGGACTGGCCCGATGACATCTCAGCAACCGACCCACGCGTAACGCGGCGGCACGGTGCTAAATCCTGCAGAGTAATCTGAGAGATAAGAAGAGCAAATCGACATTCCCGACTCTTCTTGTTATAAGAAGGGTTTTTTGTTTTCAAAAAAACAATCTGGAGGGAAAAACGATGACAATGACAAAAGAACAATTCGGATCC	T. ilyis SAM-I hypo WT sequence for cloning into pDG1661 to generate TilSAMIhypoWT-lacZ reporter construct
TilconshypoM15	GAATTCCAAAAATAATGTTGATCCTTTTAAATAAGTCTGATAAAATGTGAACTAATATATTTGAAAACTAAATAACTTCTTTATCACAAGAGATTGAGGGACTGGCCCGATGACATCTCAGCAACCGACCCACGCGTAACGCGGCGGCACGGTGCTAAATCCTGCAGAGTAATCTGAGAGATAAGAAGAGCAAATCGACATTCCCGACTCTTCTTGTTATAAGAAGGGTTTTTTGTTTTCAAAAAAACAATCTGGAGGGAAAAACGATGACAATGACAAAAGAACAATTCGGATCC	T. ilyis consensus SAM-I hypo M15 sequence for cloning into pDG1661 to generate TilSAMIhypoM15-lacZ reporter construct
TiltrxWT	CGCGCCAAAAATAATGTTGATCCTTTTAAATAAGTCTGATAAAATGTGAACTAAAATATCTCTTATTAATAGCCGTTGAGACGAGGGGTCGAAGATACGGTGGCAAACCAATCAATCCAATTTTTTTGCAGTACGGATTGATATTGGGTGCCCAACCTGAGCGTAGGATTATCCAAGTCCTATGAGCAATAAGAGGAAAAGCAGCTGATAGATATCGAAGCTTTCCTTTGGTTGGAGAGCTTTTTTTATGCCCATTTTTTATATCAAAGGGGGAAATCTAT	T. ilyis ldcC WT DNA template for transcription termination assays
TiltrxM1	CGCGCCAAAAATAATGTTGATCCTTTTAAATAAGTCTGATAAAATGTGAACTAAAATATCTCTTATTAAAAGCCGTTGAGACGAGGGGTCGAAGATACGGTGGCAAACCAATCAATCCAATTTTTTTGCAGTACGGATTGATATTGGGTGCCCAACCTGAGCGTAGGATTATCCAAGTCCTATGAGCAATAAGAGGAAAAGCAGCTGATAGATATCGAAGCTTTCCTTTGGTTGGAGAGCTTTTTTTATGCCCATTTTTTATATCAAAGGGGGAAATCTAT	T. ilyis ldcC M1 DNA template for transcription termination assays
TiltrxM2	CGCGCCAAAAATAATGTTGATCCTTTTAAATAAGTCTGATAAAATGTGAACTAAAATATCTCTTATTAATAGCCGTTGAGACGAGGGGTCGAAGATACGGTGGCATACCAATCAATCCAATTTTTTTGCAGTACGGATTGATATTGGGTGCCCAACCTGAGCGTAGGATTATCCAAGTCCTATGAGCAATAAGAGGAAAAGCAGCTGATAGATATCGAAGCTTTCCTTTGGTTGGAGAGCTTTTTTTATGCCCATTTTTTATATCAAAGGGGGAAATCTAT	T. ilyis ldcC M2 DNA template for transcription termination assays
TiltrxM3	CGCGCCAAAAATAATGTTGATCCTTTTAAATAAGTCTGATAAAATGTGAACTAAAATATCTCTTATTAATAGCCGTTGAGACGAGGGGTCGAAGATACGGTGGCAAACCAATCAATCCAATTTTTTTGCAGTACGGATTGATATTGGGTGCCAAACCTGAGCGTAGGATTATCCAAGTCCTATGAGCAATAAGAGGAAAAGCAGCTGATAGATATCGAAGCTTTCCTTTGGTTGGAGAGCTTTTTTTATGCCCATTTTTTATATCAAAGGGGGAAATCTAT	T. ilyis ldcC M3 DNA template for transcription termination assays
TiltrxM4	TTAAAAGCCGTTGAGACGAGGGGTCGAAGATACGGTGGCATACCAATCAATCCAATTTTTTTGCAGTACGGATTGATATTGGGTGCCCAACCTGAGCGTAGGATTATCCAAGTCCTATGAGCAATAAGAGGAAAAGCAGCTGATAGATATCGAAGCTTTCCTTTGGTTGGAGAGCTTTTTTTATGCCCATTTTTTATATCAAAGGGGGAAATCTAT	T. ilyis ldcC M4 DNA template for transcription termination assays
TiltrxM5	CGCGCCAAAAATAATGTTGATCCTTTTAAATAAGTCTGATAAAATGTGAACTAAAATATCTCTTATTAAAAGCCGTTGAGACGAGGGGTCGAAGATACGGTGGCATACCAATCAATCCAATTTTTTTGCAGTACGGATTGATATTGGGTGCCAAACCTGAGCGTAGGATTATCCAAGTCCTATGAGCAATAAGAGGAAAAGCAGCTGATAGATATCGAAGCTTTCCTTTGGTTGGAGAGCTTTTTTTATGCCCATTTTTTATATCAAAGGGGGAAATCTAT	T. ilyis ldcC M5 DNA template for transcription termination assays
TiltrxM6	CGCGCCAAAAATAATGTTGATCCTTTTAAATAAGTCTGATAAAATGTGAACTAAAATATCTCTTATTAATAGCCGTTGAGACGAGGGGTCGAAGATACGGTCGCAAACCAATCAATCCAATTTTTTTGCAGTACGGATTGATATTGGGTGCCCAACCTGAGCGTAGGATTATCCAAGTCCTATGAGCAATAAGAGGAAAAGCAGCTGATAGATATCGAAGCTTTCCTTTGGTTGGAGAGCTTTTTTTATGCCCATTTTTTATATCAAAGGGGGAAATCTAT	T. ilyis ldcC M6 DNA template for transcription termination assays
TiltrxM7	CGCGCCAAAAATAATGTTGATCCTTTTAAATAAGTCTGATAAAATGTGAACTAAAATATCTCTTATTAATAGCCGTTGAGACGAGGGGTCGAAGATACGGTGGCAAACCAATCAATCCAATTTTTTTGCAGTACGGATTGATATTGGGTGCGCAACCTGAGCGTAGGATTATCCAAGTCCTATGAGCAATAAGAGGAAAAGCAGCTGATAGATATCGAAGCTTTCCTTTGGTTGGAGAGCTTTTTTTATGCCCATTTTTTATATCAAAGGGGGAAATCTAT	T. ilyis ldcC M7 DNA template for transcription termination assays
TiltrxM8	CGCGCCAAAAATAATGTTGATCCTTTTAAATAAGTCTGATAAAATGTGAACTAAAATATCTCTTATTAATAGCCGTTGAGACGAGGGGTCGAAGATACGGTCGCAAACCAATCAATCCAATTTTTTTGCAGTACGGATTGATATTGGGTGCGCAACCTGAGCGTAGGATTATCCAAGTCCTATGAGCAATAAGAGGAAAAGCAGCTGATAGATATCGAAGCTTTCCTTTGGTTGGAGAGCTTTTTTTATGCCCATTTTTTATATCAAAGGGGGAAATCTAT	T. ilyis ldcC M8 DNA template for transcription termination assays
TiltrxshortP1	CGCGCCAAAAATAATGTTGATCCTTTTAAATAAGTCTGATAAAATGTGAACTAATTAATAGCCGTTGAGACGAGGGGTCGAAGATACGGTGGCAAACCAATCAATCCAATTTTTTTGCAGTACGGATTGATATTGGGTGCCCAACCTGAGCGTAGGATTATCCAAGTCCTATGAGCAATAAGAGGAAAAGCAGCTGATAGATATCGAAGCTTTCCTTTGGTTGGAGAGCTTTTTTTATGCCCATTTTTTATATCAAAGGGGGAAATCTAT	T. ilyis ldcC shortP1 DNA template for transcription termination assays
FlysCtrx	CAAAAATAATGTTGATCCTTTTAAATAAG	Forward primer for TiltrxWT, TiltrxM1, TiltrxM2, TiltrxM3, TiltrxM4, TiltrxM5, TiltrxM6, TiltrxM7, TiltrxM8, TiltrxshortP1, TilconsSAMItrx, BF4consSAMItrx
RTiltrx	ATAGATTTCCCCCTTTGATATAAAAAATGGGCAT	Reverse primer for TiltrxWT, TiltrxM1, TiltrxM2, TiltrxM3, TiltrxM4, TiltrxM5, TiltrxM6, TiltrxM7, TiltrxM8, TiltrxshortP1
TilconsSAMItrx	CGCGCCAAAAATAATGTTGATCCTTTTAAATAAGTCTGATAAAATGTGAACTAAAATAACTTCTTTATCACGAGAGATTGAGGGACTGGCCCGATGACATCTCAGCAACCGACCCACGCGTAACGCGGCGGCACGGTGCTAAATCCTGCAGAGTAATCTGAGAGATAAGAAGAGCAAATCGACATTCCCGACTCTTCTTGTTATAAGAAGGGTTTTTTGTTTTCAAAAAAACAATCTGGAGGGAAAAACG	T. ilyis hypo consensus SAM-I DNA template for transcription termination assays
RTilconsSAMItrx	CGTTTTTCCCTCCAGATTGTTTTTTTGAAAAC	Reverse primer for TilconsSAMItrx
BF4consSAMItrx	CGCGCCAAAAATAATGTTGATCCTTTTAAATAAGTCTGATAAAATGTGAACTAAACAATTTCTTATCGAGAGAGATCGAGGGACAGGCCCTATGACATCTCGGCAACAGGTTTTCTTAACACTGTGCCAAATCCTGCAAACGTCTATGTTTGAAAGATGAGAAGAGTGGTTCGGTATATTTTCTGAATCCTTCTTTTTTCCATCTTTTCATAGATGGGAGAAAGAAGGATTTTTTTCTTTCTCCTACTGATATGAGAAGGGAGCAGCTAT	L. sp. BF-4 metN consensus SAM-I DNA template for transcription termination assays
RBF4consSAMItrx	ATAGCTGCTCCCTTCTCATATCAGTAGGAGAAAG	Reverse primer for BF4consSAMItrx
Oda135	GTCTATCTTATTAATAGCCGTTGAGACGAGGGGTCGAAGAAGCGGTGGCAAACCAGTCCAAATCAATGATTTGGATATGGGGCCCAACCTGAGCGCAGAGCTTTTCTGTTCTGTGAACAATAAGAGGATAAGCAG	O. damuensis 135 DNA template for T7 in vitro transcription
Oda135M13	GTCTATCTTATTAAAAGCCGTTGAGACGAGGGGTCGAAGAAGCGGTGGCATACCAGTCCAAATCAATGATTTGGATATGGGGCCCAACCTGAGCGCAGAGCTTTTCTGTTCTGTGAACAATAAGAGGATAAGCAG	O. damuensis 135 M13 DNA template for T7 in vitro transcription
Oda135M14	GTCTATCTTATTAAAAGCCGTTGAGACGAGGGGTCGAAGAAGCGGTGGCATACCAGTCCAAATCAATGATTTGGATATGGGGCCAAACCTGAGCGCAGAGCTTTTCTGTTCTGTGAACAATAAGAGGATAAGCAG	O. damuensis 135 M14 DNA template for T7 in vitro transcription
FOdaT7	TAATACGACTCACTATAGGTCTATCTTATTAATAGCCGTTGAGACGAGG	Forward primer for Oda135, Oda135M13, and Oda135M14
ROda	CTGCTTATCCTCTTATTGTTCACAGAACAGAAAAG	Reverse primer for Oda135, Oda135M13, and Oda135M14
